# Supplementary material for: Omega-3-Supplemented Fat Diet Drives Immune Metabolic Response in Visceral Adipose Tissue by Modulating Gut Microbiota in a Mouse Model of Obesity
Source: Nutrients. 2023 Mar 15;15(6):1404. doi: 10.3390/nu15061404 (PMC10054794; doi:10.3390/nu15061404)
Supplement: Supplementary file 1 [file nutrients-15-01404-s001.zip]

Archive with 1 entries (1 files):
- nutrients-2223128-supplementary.pdf
